# Supplementary material for: Evidence of 11-Hydroxy-hexahydrocannabinol and 11-Nor-9-carboxy-hexahydrocannabinol as Novel Human Metabolites of Δ9-Tetrahydrocannabinol
Source: Metabolites. 2023 Nov 23;13(12):1169. doi: 10.3390/metabo13121169 (PMC10744638; doi:10.3390/metabo13121169)
Supplement: Supplementary file 1 [file metabolites-13-01169-s001.zip]

Archive with 1 entries (1 files):
- metabolites-2652779-supplementary.pdf
